# Supplementary material for: Auditory Stimulation Training With Technically Manipulated Musical Material in Preschool Children With Specific Language Impairments: An Explorative Study
Source: Front Psychol. 2019 Sep 4;10:2026. doi: 10.3389/fpsyg.2019.02026 (PMC6738197; doi:10.3389/fpsyg.2019.02026)
Supplement: Supplementary file 5 [file Data_Sheet_2.ZIP]

Archive with 3 entries (2 files):
- AUDIVA2_without filtering process.wav
- __MACOSX/
- __MACOSX/._AUDIVA2_without filtering process.wav
